# Supplementary material for: A LAT1-Like Amino Acid Transporter Regulates Neuronal Activity in the Drosophila Mushroom Bodies
Source: Cells. 2024 Aug 13;13(16):1340. doi: 10.3390/cells13161340 (PMC11352668; doi:10.3390/cells13161340)
Supplement: Supplementary file 1 [file cells-13-01340-s001.zip]

Archive with 1 entries (1 files):
- cells-2931186-supplementary.pdf
